# Supplementary material for: Genomic and transcriptomic resources for the tropical ascidian Phallusia philippinensis
Source: G3 (Bethesda). 2026 Mar 20;16(5):jkag057. doi: 10.1093/g3journal/jkag057 (PMC13148405; doi:10.1093/g3journal/jkag057)
Supplement: jkag057_Supplementary_Data [file jkag057_supplementary_data.zip]

Archive with 9 entries (9 files):
- Supplementary_Figure_S1_G3-2025-406443.pdf
- Supplementary_Figure_S2_G3-2025-406443.pdf
- Supplementary_Table_S1_G3-2025-406443.xlsx
- Supplementary_Table_S2_G3-2025-406443.xlsx
- Supplementary_Table_S3_G3-2025-406443.xlsx
- Supplementary_Table_S4_G3-2025-406443.xlsx
- Supplementary_Table_S5_G3-2025-406443.xlsx
- Supplementary_Table_S6_G3-2025-406443.xlsx
- Supplementary_Table_S7_G3-2025-406443.xlsx
