# Supplementary material for: Genomic and transcriptomic resources for the tropical ascidian Phallusia philippinensis
Source: G3 (Bethesda). 2026 Mar 20;16(5):jkag057. doi: 10.1093/g3journal/jkag057 (PMC13148405; doi:10.1093/g3journal/jkag057)
Supplement: jkag057_Supplementary_Data [file jkag057_supplementary_data.zip › Supplementary_Table_S1_G3-2025-406443.xlsx]

## Sheet: TableS1
Table S1. Summary yielded DNA and genome sequencing of P. philippinensis
Genomic DNA
	Amount (Concentration)	34.2 µg (234.0 ng/µl)
	260/280 (260/230)	1.9 (2.2)
DNA sequence using PacBio Revio System (SD0690_04_a)
	Total Base Pair	38118905934
	Total Read number	2312025
	Mean Read Length	16487
	Estimated coverage (×)	254
