# Supplementary material for: Genomic and transcriptomic resources for the tropical ascidian Phallusia philippinensis
Source: G3 (Bethesda). 2026 Mar 20;16(5):jkag057. doi: 10.1093/g3journal/jkag057 (PMC13148405; doi:10.1093/g3journal/jkag057)
Supplement: jkag057_Supplementary_Data [file jkag057_supplementary_data.zip › Supplementary_Table_S2_G3-2025-406443.xlsx]

## Sheet: Sheet1
Table S2. The comparison of four assemblers.
	Wtdbg2	SMARTdenovo	Hifiasm	Flye	Canu
contigs	3826	407	7171	4830	4653
Total Length	207.3Mb	150.2Mb	1.443Gb	1.319Gb	1.459Gb
Longest contig	7.00Mb	6.94Mb	6.78Mb	16.9Mb	9.434Mb
Mean contig	54.2kb	369kb	201kb	273kb	313kb
N50	265kb	909kb	676kb	640kb	1.389Mb
BUSCO complete	234 (91.76%)	240 (94.12%)	253 (99.22%)	254 (99.61%)	254 (99.61%)
BUSCO complete+parcial	237 (92.94%)	245 (96.08%)	255 (100.00%)	254 (99.61%)	254 (99.61%)
