# Supplementary material for: Genomic and transcriptomic resources for the tropical ascidian Phallusia philippinensis
Source: G3 (Bethesda). 2026 Mar 20;16(5):jkag057. doi: 10.1093/g3journal/jkag057 (PMC13148405; doi:10.1093/g3journal/jkag057)
Supplement: jkag057_Supplementary_Data [file jkag057_supplementary_data.zip › Supplementary_Table_S3_G3-2025-406443.xlsx]

## Sheet: Sheet1
Table S3. Comparison of usability and genomic features of ascidian model species for developmental biology.
Species	Ciona robusta	Halocynthia roretzi	Phallusia mammillata	Ascidiella aspersa	Phallusia philippinensis
Family	Cionidae	Pyulidae	Ascididae	Ascididae	Ascididae
Distribution	Worldwide, Temporate	Japan, Relatively cold	Europe, Temporate	Worldwide, Relatively cold	Tropical/Subtropical
Embryo transparency	no	no	yes	yes	yes
Genome size	123.0 Mb	119.7 Mb	234.0 Mb	306.5 Mb	150.2 Mb
Contig/Scaffold	67	3047	11004	1411	407
N50	8.33 Mb	201kb	94.9 kb	2.0 Mb	909 kb
GC percentage	0.3589	0.3643	0.3756	0.3689	0.42
BUSCO v5（Genome） Eukaryota Completeness	0.98	0.941	0.933	0.9216	0.941
