# Supplementary material for: Genomic and transcriptomic resources for the tropical ascidian Phallusia philippinensis
Source: G3 (Bethesda). 2026 Mar 20;16(5):jkag057. doi: 10.1093/g3journal/jkag057 (PMC13148405; doi:10.1093/g3journal/jkag057)
Supplement: jkag057_Supplementary_Data [file jkag057_supplementary_data.zip › Supplementary_Table_S4_G3-2025-406443.xlsx]

## Sheet: Sheet1
Table S4. RNA samples and obtained adapter trimmed RNA sequences of P. philippinensis
Organs or Embryos	Extraction kit	RIN score	Sequencer	Seq Number	Sum Length	Min Length	Average Length	Max Length
Branchial Sac R1	QIAGEN RNeasy	8.6	Novaseq	21418105	3040911894	20	142	150
Branchial Sac R2				21418105	3044268574	15	142.1	150
Heart R1	QIAGEN RNeasy	9.8	Novaseq	17171506	2377141727	23	138.4	150
Heart R2				17171506	2378833354	15	138.5	150
Intestine R1	Transzol Plant, Nucleospin RNA Clean up	8.9	Novaseq	24409472	3496244259	15	143.2	150
Intestine R2				24409472	3496881413	15	143.3	150
Gonad R1	Transzol Plant, Nucleospin RNA Clean up	9.6	Novaseq	19821894	2859557168	15	144.3	150
Gonad R2				19821894	2860499794	15	144.3	150
Muscle R1	Transzol Plant, Nucleospin RNA Clean up	8.8	Novaseq	18879147	2705244692	15	143.3	150
Muscle R2				18879147	2713261859	15	143.7	150
Egg1 R1	QIAGEN RNeasy	9.6	Novaseq	23939667	3450578041	15	144.1	150
Egg1 R2				23939667	3444119501	20	143.9	150
Egg2 R1	QIAGEN RNeasy	9.1	Novaseq	19567051	2814850841	15	143.9	150
Egg2 R2				19567051	2808163390	16	143.5	150
32cell R1	QIAGEN RNeasy	9.2	Novaseq	21703029	3081138345	15	142	150
32cell R2				21703029	3081953966	15	142	150
64cell R1	QIAGEN RNeasy	9.3	Novaseq	21755331	3049257400	15	140.2	150
64cell R2				21755331	3050014613	15	140.2	150
initial Gastrula R1	QIAGEN RNeasy	9.5	Novaseq	19880513	2838553176	15	142.8	150
initial Gastrula R2				19880513	2841004349	15	142.9	150
mid-late Gastrula R1	Transzol Plant, Nucleospin RNA Clean up	8.9	Novaseq	28760938	4080256556	15	141.9	150
mid-late Gastrula R2				28760938	4082200918	15	141.9	150
Neurula R1	QIAGEN RNeasy	8.9	Novaseq	24992784	3594725485	15	143.8	150
Neurula R2				24992784	3603114788	15	144.2	150
early Tailbud R1	QIAGEN RNeasy	8.9	Novaseq	22242845	3204252308	15	144.1	150
early Tailbud R2				22242845	3205905501	15	144.1	150
Tailbud R1	QIAGEN RNeasy	9.2	Novaseq	21503133	3019061922	15	140.4	150
Tailbud R2				21503133	3020499945	15	140.5	150
Larva R1	QIAGEN RNeasy	9.1	Novaseq	20593029	2966239007	15	144	150
Larva R2				20593029	2966426979	15	144.1	150
Average				21775896	3105838726	16	143	150
