# Supplementary material for: Genomic and transcriptomic resources for the tropical ascidian Phallusia philippinensis
Source: G3 (Bethesda). 2026 Mar 20;16(5):jkag057. doi: 10.1093/g3journal/jkag057 (PMC13148405; doi:10.1093/g3journal/jkag057)
Supplement: jkag057_Supplementary_Data [file jkag057_supplementary_data.zip › Supplementary_Table_S5_G3-2025-406443.xlsx]

## Sheet: Sheet1
Table S5. Assembled transcripts data and alignment rate to genome
						Alignment of adapter trimmed read to assembled transcriptome			Alignment clean reads to assembled genome
Organs or Embryos	Seq num	Sum Length	Min Length	Avg Length	Max Length	aligned concordantly 0 times	aligned concordantly exactly 1 time	aligned concordantly >1 times	aligned concordantly 0 times	aligned concordantly exactly 1 time	aligned concordantly >1 times
Branchial Wall	96292	112760847	189	1171	27690	1157158 (5.40%)	5284372 (24.67%)	14976575 (69.92%)	10822127 (53.41%)	9230343 (45.56%)	208477 (1.03%)
Heart	49005	47881964	185	977.1	36007	979764 (5.71%)	6812385 (39.67%)	9379357 (54.62%)	12838995 (79.29%)	3247050 (20.05%)	105697 (0.65%)
Intestine	51514	70348375	194	1365.6	24554	941244 (3.86%)	16221599 (66.46%)	7246629 (29.69%)	11838669 (50.45%)	11262443 (47.99%)	367116 (1.56%)
Gonad	52241	27680498	201	529.9	6700	2730942 (13.78%)	12194134 (61.52%)	4896818 (24.70%)	13154231 (76.97%)	3785147 (22.15%)	151574 (0.89%)
Muscle	57590	79343447	200	1377.7	33643	1359044 (7.20%)	6760410 (35.81%)	10759693 (56.99%)	7545448 (43.07%)	9812488 (56.01%)	162167 (0.93%)
Egg1	33329	52224867	201	1566.9	15719	3023428 (12.63%)	9952175 (41.57%)	10964064 (45.80%)	8700308 (41.60%)	12139555 (58.04%)	76376 (0.37%)
Egg2	30539	50104009	185	1640.7	16703	1548194 (7.91%)	7288279 (37.25%)	10730578 (54.84%)	8492089 (47.13%)	9465824 (52.53%)	60944 (0.34%)
32cell	43903	62558610	201	1424.9	16392	1065896 (4.91%)	1065896 (4.91%)	13294784 (61.26%)	9425155 (45.67%)	11124432 (53.90%)	87546 (0.42%)
64cell	53876	68628055	192	1273.8	16950	959638 (4.41%)	9253223 (42.53%)	11542470 (53.06%)	8352144 (40.16%)	12337048 (59.33%)	106501 (0.51%)
Initial Gastrula	51500	74054559	194	1438	16443	1928528 (9.70%)	5052575 (25.41%)	12899410 (64.88%)	7862533 (43.80%)	10006531 (55.74%)	82921 (0.46%)
mid-late Gastrula	89751	114292764	196	1273.4	20467	3594757 (12.50%)	7436307 (25.86%)	17729874 (61.65%)	10106773 (40.16%)	14888732 (59.16%)	170676 (0.68%)
Neurula	86795	107278952	186	1236	20466	2543613 (10.18%)	6637918 (26.56%)	15811253 (63.26%)	9527234 (42.44%)	12762786 (56.85%)	159151 (0.71%)
Early Tailbud	107732	119709829	183	1111.2	23832	1802801 (8.11%)	3981181 (17.90%)	16458863 (74.00%)	7662706 (37.49%)	12567933 (61.49%)	209405 (1.02%)
Tailbud	89981	103935500	183	1155.1	20497	1347960 (6.27%)	3698258 (17.20%)	16456915 (76.53%)	8313888 (41.25%)	11617720 (57.64%)	223565 (1.11%)
Larva	60319	84211588	201	1396.1	25608	1105940 (5.37%)	6087158 (29.56%)	13399931 (65.07%)	8072380 (41.42%)	11291113 (57.94%)	123596 (0.63%)
Average	63624	78334258	193	1262	21445
