# Supplementary material for: Genomic and transcriptomic resources for the tropical ascidian Phallusia philippinensis
Source: G3 (Bethesda). 2026 Mar 20;16(5):jkag057. doi: 10.1093/g3journal/jkag057 (PMC13148405; doi:10.1093/g3journal/jkag057)
Supplement: jkag057_Supplementary_Data [file jkag057_supplementary_data.zip › Supplementary_Table_S6_G3-2025-406443.xlsx]

## Sheet: Sheet1
Table S6. Gene models derived from related species with GeMoMa.
	C. robusta	A. mentula	C. eumyota	C. lepidoformis	P. mammillata	A. mentula + C. robusta
genes	13626	16808	12772	13180	17672	18247
transcript	20050	29329	18289	23131	67995	22650
Eukaryota Complete:	217 (85.10%)	219 (85.88%)	215 (84.31%)	215 (84.31%)	216 (84.71%)	226 (88.63%)
Eukaryota Complete	241 (94.51%)	239 (93.73%)	236 (92.55%)	232 (90.98%)	238 (93.33%)	244 (95.69%)
+Partial
