# Supplementary material for: Genomic and transcriptomic resources for the tropical ascidian Phallusia philippinensis
Source: G3 (Bethesda). 2026 Mar 20;16(5):jkag057. doi: 10.1093/g3journal/jkag057 (PMC13148405; doi:10.1093/g3journal/jkag057)
Supplement: jkag057_Supplementary_Data [file jkag057_supplementary_data.zip › Supplementary_Table_S7_G3-2025-406443.xlsx]

## Sheet: Sheet1
Table S7. Summary of Gene Prediction and Functional Annotation.
Merged Predicted Genes (Transcripts)		20,928 (25,335)
Total annotated transcripts		16507
Total unique sequences with an alignment by similarity search:		14958
	Total unique transcripts with an alignment: uniprot_sprot	8501
	Total unique transcripts with an alignment: uniprot_trembl	14841
	Total unique transcripts with an alignment: refseq_inV	11003
Total unique sequences with family assignment:		16014
	Total unique sequences with at least one GO term:	13476
	Total unique sequences with at least one pathway (KEGG) assignment:	5021
